# Supplementary material for: Respiratory severity score as a predictive factor for severe bronchopulmonary dysplasia or death in extremely preterm infants
Source: BMC Pediatr. 2019 Apr 23;19:121. doi: 10.1186/s12887-019-1492-9 (PMC6480897; doi:10.1186/s12887-019-1492-9)
Supplement: Supplementary file 1 — Raw data RSS. (XLSX 507 kb) [file 12887_2019_1492_MOESM1_ESM.xlsx]

## Sheet: Sheet1
Birth Date	Patient ID	Mother ID	GA_week	GA_day	GA (day)	Bwt	%	SGA	SEX	Multi	Delivery mode	AS_1	AS_5	Antenatal steroid	PROM	histological chorioamnionitis	histological chorioamnionitis	Oligohydramnios	PE	GDM	Cong. Anomaly	Vent mode_2	2 Date	GA_week	GA_day	2 GA (day)	MAP_2	FiO2_2	RSS_2	Sat_2	Vent mode_1W	7 Date	GA_week	GA_day	7 GA (day)	MAP_7	FiO2_7	RSS_7	Sat_7	Vent mode_14	14_Date	GA_week	GA_day	14 GA (day)	MAP_14	FiO2_14	RSS_14	Sat_14	Vent mode_21
2010-01-08	75809256	39433987	27	3	192	860	10-49	0	F	1	CS	2	5	complete	1	0333	1	0	0	0		1	2010-01-09	27	4	193	9	0.21	1.89	98	1	2010-01-14	28	2	198	6	0.21	1.26	100	0	2010-01-21	29	2	205	0	0	0	0	1
2010-01-08	75809270	39433987	27	3	192	920	10-49	0	M	1	CS	4	6	complete	1	0000	0	0	0	0		1	2010-01-09	27	4	193	8	0.21	1.68	97	1	2010-01-14	28	2	198	6	0.21	1.26	100	1	2010-01-21	29	2	205	8	0.25	2	100	1
2010-01-08	75809287	39433987	27	3	192	730	3~9	2	F	1	CS	2	4	complete	1	0200	1	0	0	0		1	2010-01-09	27	4	193	11	0.21	2.31	93	1	2010-01-14	28	2	198	7	0.21	1.47	95	1	2010-01-21	29	2	205	7	0.25	1.75	91	1
2010-02-03	75834043	39994235	24	1	169	550	10-49	0	F	0	CS	2	7	complete	1	0200	1	1	0	0		1	2010-02-04	24	2	170	9	0.24	2.16	98	1	2010-02-09	25	0	175	9	0.22	1.98	97	1	2010-02-16	26	0	182	9	0.4	3.6	100	1
2010-02-06	75836119	40029465	23	4	165	680	50-90	0	M	0	VD	1	2	incomplete	1	2304	1	0	0	0		1	2010-02-07	23	5	166	8	0.21	1.68	99	1	2010-02-12	24	3	171	8	0.21	1.68	100	1	2010-02-19	25	2	177	8	0.35	2.8	86	1
2010-02-26	75854720	40052511	25	1	176	420	<3	1	F	0	CS	3	4	complete	0	0000	0	1	1	0		2	2010-02-27	25	2	177	9	0.3	2.7	95	2	2010-03-04	26	0	182	7	0.21	1.47	95	1	2010-03-11	27	0	189	8	0.3	2.4	95	2
2010-03-16	75871220	40101963	26	3	185	860	50	0	M	0	VD	2	6	not done	1	0400	1	0	0	0		0	2010-03-17	26	4	186					0	2010-03-22	27	2	191					0	2010-03-29	28	2	198					1
2010-03-28	75881669	39936169	23	4	165	650	25-50	0	M	1	VD	1	4	not done	1	0200	1	0	0	1		2	2010-03-29	23	5	166	8	0.21	1.68	95	2	2010-04-03	24	3	171	9	0.3	2.7	95	1	2010-04-10	25	3	178	11	0.3	3.3	95	2
2010-04-07	75892195	39936169	24	5	173	760	50	0	F	1	VD	1	5	complete	1	0000	0	0	0	1		1	2010-04-08	24	6	174	7	0.21	1.47	95	1	2010-04-13	25	6	181	6	0.24	1.44	97	1	2010-04-20	26	6	188	9	0.24	2.16	95	1
2010-04-11	75896096	37127534	24	6	174	680	10-49	0	F	1	CS	2	4	complete	1	0000	0	0	0	0		1	2010-04-12	25	0	175	8	0.8	6.4	91	2	2010-04-17	25	5	180	9	0.4	3.6	99	2	2010-04-24	26	5	187	8	0.32	2.56	89	1
2010-04-11	75896104	37127534	24	6	174	770	50-75	0	M	1	CS	1	2	not done	1	0000	0	0	0	0		1	2010-04-12	25	0	175	10	0.21	2.1	90	1	2010-04-17	25	5	180	7	0.25	1.75	87	1	2010-04-24	26	5	187	9	0.25	2.25	100	1
2010-05-12	75927091	33072904	24	4	172	630	10-49	0	F	1	VD	2	5	incomplete	1	0004	1	0	0	0		1	2010-05-13	24	5	173	7	0.21	1.47	98	1	2010-05-18	25	3	178	7	0.34	2.38	94	1	2010-05-25	26	3	185	10	0.25	2.5	91	1
2010-05-15	75929282	39858290	25	5	180	690	10-49	0	M	0	CS	3	6	not done	1	0014	1	1	0	0		2	2010-05-16	25	6	181	8	0.26	2.08	98	2	2010-05-21	26	4	186	8	0.4	3.2	94	1	2010-05-28	27	4	193	9	0.4	3.6	94	1
2010-05-18	75933166	33072904	25	3	178	690	10-49	0	M	1	VD	1	3	complete	1	0404	1	0	0	0		1	2010-05-19	25	4	179	7	0.22	1.54	100	2	2010-05-24	26	2	184	8	0.21	1.68	97	0	2010-05-31	27	2	191					1
2010-06-29	75982182	40419664	26	3	185	1020	50-75	0	F	0	CS	1	4	not done	0	0430	1	0	0	0	CCAM, Rt.	2	2010-06-30	26	4	186	16	0.97	15.52	94	1	2010-07-05	27	2	191	9	0.3	2.7	100	1	2010-07-12	28	2	198	8	0.25	2	96	1
2010-08-03	76020359	40633105	25	1	176	560	3-10	2	F	1	VD	3	5	not done	1	unchecked	unchecked	0	0	0		2	2010-08-04	25	2	177	8	0.3	2.4	99	2	2010-08-09	26	0	182	4	0.25	1	92	1	2010-08-16	27	0	189	7	0.42	2.94	94	1
2010-08-03	76020931	20932086	27	0	189	420	<3	1	F	0	CS	2	5	complete	0	0302	1	1	0	0		2	2010-08-04	27	1	190	13	0.3	3.9	93	2	2010-08-09	27	6	195	8	0.21	1.68	99	1	2010-08-16	28	6	202	8	0.25	2	96	1
2010-08-24	76041882	40702924	25	6	181	970	50-90	0	M	1	CS	3	5	complete	0	0100	1	0	0	0	TTTS(recipient) arthrogryposis	1	2010-08-25	26	0	182	9.73	0.42	4.0866	98	2	2010-08-30	26	5	187	13	0.3	3.9	91	1	2010-09-06	27	5	194	11	0.35	3.85	90	1
2010-08-24	76041899	40702924	25	6	181	680	<3	1	M	1	CS	2	6	complete	0	0000	0	1	0	0	TTTS(Donor)	1	2010-08-25	26	0	182	10	0.4	4	87	1	2010-08-30	26	5	187	9	0.35	3.15	100	1	2010-09-06	27	5	194	11	0.37	4.07	95	1
2010-10-04	76077083	32810064	27	2	191	660	3-10	2	M	0	CS	3	6	incomplete	1	0200	1	0	1	0		2	2010-10-05	27	3	192	9	1	9	91	1	2010-10-10	28	1	197	8	0.28	2.24	98	1	2010-10-17	29	1	204	10	0.25	2.5	98	2
2010-10-08	76081448	71611363	25	6	181	520	<3	1	F	0	CS	1	4	incomplete	0	0200	1	0	0	0		0	2010-10-09	26	0	182					0	2010-10-14	26	5	187					0	2010-10-21	27	5	194					1
2010-11-04	76106138	40825199	26	2	184	820	10-50	0	M	1	CS	2	5	incomplete	1	0000	0	0	0	0		1	2010-11-05	26	3	185	9	0.3	2.7	96	1	2010-11-10	27	1	190	7	0.26	1.82	97	1	2010-11-17	28	1	197	9	0.33	2.97	97	1
2010-11-04	76106145	40825199	26	2	184	920	50	0	M	1	CS	6	7	incomplete	1	0000	0	0	0	0		0	2010-11-05	26	3	185					0	2010-11-10	27	1	190					0	2010-11-17	28	1	197					1
2010-11-10	76111022	41060539	25	2	177	940	50-90	0	M	0	CS	2	6	incomplete	1	3434	1	0	0	0		1	2010-11-11	25	6	181	8	0.21	1.68	94	1	2010-11-16	26	4	186	7	0.21	1.47	96	1	2010-11-23	27	4	193	8	0.25	2	99	1
2010-11-16	76116058	41083260	26	4	186	1030	50-75	0	M	0	CS	2	4	complete	1	4023	1	0	0	0		1	2010-11-17	26	5	187	9	0.21	1.89	97	1	2010-11-22	27	3	192	9	0.3	2.7	93	1	2010-11-29	28	3	199	11	0.45	4.95	91	1
2010-11-26	76126017	23137556	24	3	171	640	<3	1	F	1	VD	3	3	not done	0	unchecked	unchecked	0	0	0		1	2010-11-27	24	4	172	7	0.21	1.47	97	1	2010-12-03	25	3	178	8	0.25	2	99	1	2010-12-10	26	3	185	8	0.35	2.8	94	1
2010-11-30	76129559	40245034	26	6	188	720	10-49	0	M	1	CS	0	0	complete	0	unchecked	unchecked	1	0	0	TTTS(Donor)	2	2010-12-01	27	0	189	12	0.5	6	90	2	2010-12-07	27	6	195	17	1	17	95
2010-12-03	76132238	41145346	26	5	187	880	10-15	0	F	1	CS	5	7	incomplete	0	0000	0	0	0	0		1	2010-12-04	26	6	188	11	0.28	3.08	95	1	2010-12-09	27	4	193	6	0.21	1.26	100	0	2010-12-16	28	4	200					0
2010-12-03	76132245	41145346	26	5	187	950	10-50	0	F	1	CS	3	5	incomplete	0	0000	0	0	0	0		1	2010-12-04	26	6	188	8	0.21	1.68	97	1	2010-12-09	27	4	193	7	0.21	1.47	100	0	2010-12-16	28	4	200					0
2010-12-30	76159156	41088171	26	6	188	1020	50-89	0	M	1	VD	5	8	complete	1	0300	1	0	0	0		1	2010-12-31	27	0	189	10	0.26	2.6	93	1	2011-01-05	27	5	194	7	0.21	1.47	99	1	2011-01-12	28	5	201	10	0.25	2.5	91	1
2011-01-14	76173796	41259562	24	5	173	910	50-89	0	M	0	VD	1	5	complete	1	0400	1	1	0	0		2	2011-01-15	24	6	174	12	0.21	2.52	99	0	2011-01-20	25	4	179					1	2011-01-27	26	4	186	8	0.21	1.68	96	1
2011-02-18	76204683	41136513	23	5	166	570	10-50	0	M	1	VD	2	4	incomplete	1	0344	1	0	0	0		2	2011-02-19	23	6	167	15	0.4	6	87	2	2011-02-24	24	4	172	15	0.3	4.5	97	1	2011-03-03	25	4	179	9	0.4	3.6	94	1
2011-02-24	76211218	41193840	25	6	181	370	<3	1	F	0	CS	1	2	complete	0	0000	0	1	1	0		1	2011-02-25	26	0	182	8	0.21	1.68	99	1	2011-03-02	26	5	187	5	0.23	1.15	99	1	2011-03-09	27	5	194	7	0.25	1.75	98	0
2011-03-03	76216895	41366648	26	1	183	940	50-90	0	F	1	VD	5	7	complete	1	0424	1	0	0	0		RA	2011-03-04	26	2	184					RA	2011-03-09	27	0	189					0	2011-03-16	28	0	196					0
2011-03-07	76220041	41136513	26	1	183	750	10-49	0	M	1	VD	2	3	complete	0	0302	1	0	0	0		0	2011-03-08	26	2	184					0	2011-03-13	27	0	189					1	2011-03-20	28	0	196	10	0.3	3	92	1
2011-03-07	76220072	41136513	26	1	183	870	10-49	0	M	1	VD	5	6	complete	0	0304	1	0	0	0		0	2011-03-08	26	2	184					0	2011-03-13	27	0	189					0	2011-03-20	28	0	196					0
2011-03-08	76221532	26768005	27	0	189	1160	50-90	0	M	1	VD	8	9	complete	0	0000	0	0	0	0		0	2011-03-09	27	1	190					0	2011-03-14	27	6	195					0	2011-03-21	28	6	202					0
2011-03-08	76221556	26768005	27	0	189	900	<3	1	F	1	VD	5	7	complete	0	0200	1	0	0	0		2	2011-03-09	27	1	190	12	0.3	3.6	93	2	2011-03-14	27	6	195	8	0.25	2	95	NAVA	2011-03-21	28	6	202	8	0.23	1.84	100	0
2011-04-18	76264522	41292336	25	0	175	700	10-50	0	F	0	VD	4	6	complete	1	0440	1	0	0	0		0	2011-04-19								0	2011-04-24	25	6	181					0	2011-05-01	26	6	188					1
2011-04-27	76275438	41378836	27	3	192	1100	50-90	0	F	1	CS	2	4	not done	0	4444	1	0	0	0		1	2011-04-28	27	4	193	9	0.36	3.24	98	1	2011-05-03	28	2	198	7	0.21	1.47	99	1	2011-05-10	29	2	205	7	0.3	2.1	96	0
2011-04-28	76276727	41672406	24	2	170	520	10-50	0	F	0	CS	0	0	complete	1	4432	1	1	0	0		1	2011-04-29	24	3	171	9	0.3	2.7	97	1	2011-05-04	25	1	176	9	0.25	2.25	97	1	2011-05-11	26	1	183	9	0.35	3.15	97	1
2011-05-07	76285093	39743305	25	4	179	720	10-50	0	F	0	VD	3	6	complete	1	0400	1	0	0	0		1	2011-05-08	25	5	180	8	0.21	1.68	100	RA	2011-05-13	26	3	185					1	2011-05-20	27	3	192	8	0.21	1.68	97	1
2011-05-11	76287501	41290183	27	3	192	930	10-50	0	M	1	VD	4	6	complete	1	0404	1	0	0	0		1	2011-05-12	27	4	193	9	0.25	2.25	93	0	2011-05-17	28	2	198					1	2011-05-24	29	2	205	10	0.27	2.7	95	1
2011-05-23	76301933	41725982	27	1	190	720	10-50	0	F	0	CS	4	6	complete	0	0400	1	0	1	0		1	2011-05-23	27	2	191	9	0.21	1.89	95	2	2011-05-29	28	0	196	15	0.4	6	96	1	2011-06-05	29	0	203	12	0.3	3.6	97	1
2011-05-27	76308035	41495407	26	3	185	950	50-90	0	M	1	VD	5	6	not done	0	0303	1	0	0	0		1	2011-05-28	26	4	186	8	0.21	1.68	98	1	2011-06-02	27	2	191	7	0.21	1.47	97	1	2011-06-09	28	2	198	11	0.25	2.75	90	1
2011-07-02	76348057	28836524	26	5	187	670	3-10	2	M	1	CS	3	5	incomplete	0	0003	1	0	1	0		1	2011-07-03	26	6	188	9	0.31	2.79	98	0	2011-07-08	27	4	193					0	2011-07-15	28	4	200					0
2011-07-08	76355132	41923452	25	2	177	850	50-90	0	M	0	VD	0	0	complete	1	0000	0	0	0	0		1	2011-07-09	25	3	178	8	0.21	1.68	100	2	2011-07-14	26	1	183	11	0.3	3.3	100	1	2011-07-21	27	1	190	9	0.21	1.89	100	1
2011-07-10	76356731	41899650	26	6	188	890	10-49	0	F	1	CS	0	5	complete	0	0400	1	0	0	0		1	2011-07-11	27	0	189	9	0.25	2.25	99	0	2011-07-16	27	5	194					0	2011-07-23	28	5	201					1
2011-07-31	76380710	42022864	23	4	165	660	50	0	M	1	VD	3	4	complete	1	4430	1	0	0	0		2	2011-08-01	23	5	166	10	0.28	2.8	98	1	2011-08-06	24	3	171	8	0.25	2	100	1	2011-08-13	25	3	178	10	0.31	3.1	99	1
2011-08-03	76386585	42022864	24	0	168	730	50-90	0	M	1	VD	1	4	complete	0	0000	0	0	0	0		1	2011-08-04	24	1	169	12	0.3	3.6	98	1	2011-08-09	24	6	174	10	0.3	3	100	1	2011-08-16	25	6	181	10	0.21	2.1	97	1
2011-08-11	76396443	15954248	27	6	195	990	10-49	0	M	1	CS	2	4	complete	0	0000	0	0	0	0	Recipient of TTTS	1	2011-08-12	28	0	196	10	0.21	2.1	100	0	2011-08-17	28	5	201					1	2011-08-24	29	5	208	10	0.31	3.1	99	0
2011-08-11	76396450	15954248	27	6	195	660	<3	1	M	1	CS	4	6	complete	0	0000	0	0	0	0	Donor of TTTS twin	1	2011-08-12	28	0	196	9	0.37	3.33	97	1	2011-08-17	28	5	201	9	0.35	3.15	100	0	2011-08-24	29	5	208					0
2011-08-19	76404971	41766394	24	0	168	560	10-50	0	F	0	VD	1	6	incomplete	1	0003	1	0	0	0		1	2011-08-20	24	1	169	9	0.6	5.4	98	1	2011-08-25	24	6	174	7	0.3	2.1	98	2	2011-09-01	25	6	181	14	0.6	8.4	89
2011-09-21	76439009	42058654	24	5	173	710	10-50	0	M	0	VD	5	7	not done	1	0332	1	0	0	0		2	2011-09-22	24	6	174	10	0.45	4.5	96	2	2011-09-27	25	4	179	9.2	0.3	2.76	71	1	2011-10-04	26	4	186	11	0.6	6.6	96	1
2011-11-04	76483741	30710447	27	2	191	1800	>90	0	F	0	CS	6	7	complete	1	0000	0	0	0	0	small round cell tumor, confirm: neuroblastoma	1	2011-11-05	27	3	192	8	0.3	2.4	95	1	2011-11-10	28	1	197	9	0.27	2.43	96
2011-11-05	76484225	42187932	25	4	179	800	10-50	0	M	1	VD	1	5	complete	1	0000	0	0	0	0		1	2011-11-06	25	5	180	9	0.3	2.7	98	0	2011-11-11	26	3	185					1	2011-11-18	27	3	192	9	0.35	3.15	98	1
2011-11-05	76484302	42187932	25	4	179	630	3-10	2	M	1	VD	3	5	complete	0	0000	0	0	0	0		1	2011-11-06	25	5	180	8	0.21	1.68	98	0	2011-11-11	26	3	185					1	2011-11-18	27	3	192	9	0.24	2.16	99	0
2011-11-28	76507591	42434955	25	1	176	760	10-49	0	M	0	VD	1	3	incomplete	1	0400	1	0	0	0		2	2011-11-29	25	2	177	11	0.5	5.5	84	1	2011-12-04	26	0	182	7	0.23	1.61	95	1	2011-12-11	27	0	189	9	0.35	3.15	92	1
2012-01-03	76543249	42492836	26	1	183	850	10-49	0	M	0	CS	2	5	incomplete	1	0000	0	0	0	0		2	2012-01-04	26	2	184	13	0.35	4.55	96	1	2012-01-09	27	0	189	7	0.21	1.47	99	1	2012-01-16	28	0	196	8	0.35	2.8	98	0
2012-02-08	76580705	42718862	27	2	191	620	3-9	2	F	0	CS	5	7	incomplete	0	0300	1	0	1	0		1	2012-02-09	27	3	192	7	0.4	2.8	99	1	2012-02-14	28	1	197	6	0.21	1.26	100	0	2012-02-21	29	1	204					0
2012-02-14	76585801	42690692	23	1	162	480	10	0	F	0	VD	4	7	incomplete	1	0303	1	0	0	0		2	2012-02-15	23	2	163	7.8	0.4	3.12	98	1	2012-02-20	24	0	168	10	0.25	2.5	93	2	2012-02-27	25	0	175	10	0.3	3	98	2
2012-02-14	76585832	42266950	27	5	194	1150	50-90	0	M	1	CS	2	6	incomplete	1	0000	0	0	0	0		1	2012-02-15	27	6	195	8	0.22	1.76	97	1	2012-02-20	28	4	200	10	0.25	2.5	95	0	2012-02-27	29	4	207					0
2012-03-06	76607345	42798983	24	3	171	710	10-49	0	M	0	VD	3	6	incomplete	0	0304	1	0	0	0		1	2012-03-07	24	4	172	8	0.3	2.4	98	1	2012-03-12	25	2	177	8	0.21	1.68	97	1	2012-03-19	26	2	184	7	0.25	1.75	98	1
2012-03-16	76618484	26757430	26	6	188	1190	50-90	0	M	0	CS	5	7	complete	1	0200	1	0	0	0		1	2012-03-17	27	0	189	8	0.21	1.68	98	0	2012-03-22	37	5	264					0	2012-03-29	28	5	201					1
2012-04-14	76647862	42967291	24	3	171	760	50-90	0	M	0	CS	1	2	incomplete	1	3414	1	1	0	0		1	2012-04-15	24	4	172	8	0.25	2	95	2	2012-04-20	25	2	177	8.6	0.3	2.58	97	1	2012-04-27	26	2	184	10.5	0.4	4.2	90	1
2012-04-16	76650248	42933988	24	2	170	710	50-90	0	M	0	CS	5	6	complete	1	2424	1	1	0	0		1	2012-04-17	24	3	171	8	0.25	2	98	0	2012-04-22	25	1	176					1	2012-04-29	26	1	183	6	0.21	1.26	96	1
2012-04-29	76664742	42556451	27	6	195	1110	50	0	F	1	CS	7	9	not done	1	0300	1	0	0	0		1	2012-04-30	28	0	196	8	0.21	1.68	99	1	2012-05-05	28	5	201	8	0.35	2.8	95	1	2012-05-12	29	5	208	7	0.21	1.47	98	0
2012-05-29	76698682	42949262	27	0	189	610	3-9	2	F	1	CS	4	7	complete	1	unchecked	unchecked	0	0	1	TTTS donor	2	2012-05-30	27	1	190	12	0.25	3	97	1	2012-06-04	27	6	195	unchecked	0.23		95	1	2012-06-11	28	6	202	6	0.23	1.38	99	0
2012-05-29	76698699	42949262	27	0	189	830	10-49	0	F	1	CS	3	7	complete	0	unchecked	unchecked	0	0	0		1	2012-05-30	27	1	190	8	0.21	1.68	99	0	2012-06-04	27	6	195					0	2012-06-11	28	6	202					0
2012-06-05	76709359	30748264	27	0	189	810	10-49	0	F	0	VD	5	7	complete	1	4440	1	0	0	0		0	2012-06-06	27	1	190					0	2012-06-11	27	6	195					0	2012-06-18	28	6	202					1
2012-06-18	76722059	42846729	26	0	182	610	3-10	2	F	1	CS	0	1	complete	1	0300	1	0	0	1		1	2012-06-19	26	1	183	9.958	0.32	3.18656	97	1	2012-06-24	26	6	188	8.646	0.38	3.28548	95
2012-06-18	76722066	42846729	26	0	182	780	10-49	0	F	1	CS	6	8	complete	1	0001	1	0	0	1		0	2012-06-19	26	1	183					0	2012-06-24	26	6	188					1	2012-07-01	27	6	195	9	0.28	2.52	98	0
2012-06-18	76722857	42871352	25	3	178	610	3-9	2	F	0	CS	2	4	incomplete	0	0000	0	0	0	0	fetal hydrops, anemia	1	2012-06-19	25	4	179	8	0.45	3.6	98	0	2012-06-24	26	2	184					1	2012-07-01	27	2	191	8	0.28	2.24	97	1
2012-07-28	76768442	43224935	25	1	176	580	10	0	F	0	CS	1	2	incomplete	1	3423	1	1	0	0		2	2012-07-29	25	2	177	11	1	11	89	2	2012-08-03	26	0	182	9	0.55	4.95	92
2012-07-31	76771563	35807207	23	1	162	480	3-9	2	M	0	VD	4	6	not done	1	0000	0	0	0	0		1	2012-08-01	23	2	163	7	0.21	1.47	96	1	2012-08-07	24	1	169	7	0.25	1.75	97	1	2012-08-14	25	1	176	7	0.3	2.1	100	1
2012-08-05	76775767	35807207	23	6	167	670	50	0	M	1	VD	3	6	complete	1	4404	1	0	0	0		1	2012-08-06	24	0	168	9	0.25	2.25	97	1	2012-08-11	24	5	173	7	0.25	1.75	97	1	2012-08-18	25	5	180	8	0.4	3.2	97	1
2012-08-12	76783124	43297515	26	6	188	930	10-49	0	F	1	VD	6	7	complete	0	0000	0	0	0	0		1	2012-08-13	27	0	189	7	0.25	1.75	94	0	2012-08-18	27	5	194					1	2012-08-25	28	5	201	8	0.25	2	98	0
2012-08-17	76789146	35807207	25	4	179	510	<3	1	F	1	VD	1	7	complete	1	4404	1	0	0	0		1	2012-08-18	25	5	180	8	0.21	1.68	94	1	2012-08-23	26	3	185	8	0.25	2	96	1	2012-08-30	27	3	192	8	0.25	2	96	1
2012-08-20	76790982	43266775	25	2	177	780	10-50	0	F	1	VD	3	6	incomplete	1	0303	1	0	0	0	lipomeningomyelocele, tethering(+)	1	2012-08-21	25	3	178	8	0.75	6	93	1	2012-08-26	26	1	183	10.5	1	10.5	90	1	2012-09-02	27	1	190	12	0.86	10.32	85	1
2012-08-21	76792003	43313525	26	1	183	800	10-50	0	F	1	CS	2	4	not done	0	0030	1	0	0	0		1	2012-08-22	26	2	184	8	0.25	2	96	1	2012-08-27	27	1	190	7	0.25	1.75	99	1	2012-09-03	28	1	197	11	0.27	2.97	98	1
2012-08-28	76799530	43435564	27	0	189	870	10-50	0	F	1	VD	2	5	incomplete	1	0000	0	0	0	0		1	2012-08-29	27	1	190	8	0.21	1.68	98	0	2012-09-03	27	6	195					1	2012-09-10	28	6	202	11	0.3	3.3	99	1
2012-09-05	76820674	43455690	23	3	164	570	10-50	0	M	0	VD	2	5	not done	0	0200	1	0	0	0		2	2012-09-06	23	4	165	10	0.3	3	92	2	2012-09-11	24	2	170	10	0.65	6.5	95	2	2012-09-18	25	2	177	13	0.5	6.5	93	2
2012-09-05	76820782	43459313	25	1	176	400	<3	1	F	0	CS	2	4	complete	0	0000	0	0	1	0		1	2012-09-06	25	2	177	10	0.23	2.3	94	2	2012-09-11	26	0	182	11	1	11	80	2	2012-09-18	27	0	189	9	1	9	90	2
2012-09-30	76845820	43431454	26	2	184	850	10-50	0	F	0	CS	2	5	incomplete	1	0X40	1	1	0	0		2	2012-10-01	26	3	185	11	0.45	4.95	90	2	2012-10-06	27	1	190	13	0.5	6.5	97	1	2012-10-13	28	1	197	10	0.45	4.5	90	2
2012-10-11	76857241	43318739	26	5	187	730	10-50	0	M	1	VD	5	7	not done	0	0000	0	0	0	0		1	2012-10-12	26	6	188	9	0.4	3.6	95	1	2012-10-17	27	4	193	9	0.4	3.6	98	1	2012-10-24	28	4	200	10	0.3	3	94	1
2012-10-11	76857258	43318739	26	5	187	1040	50-90	0	M	1	VD	5	7	not done	0	0000	0	0	0	0		0	2012-10-12	26	6	188					1	2012-10-12	27	4	193	8	0.3	2.4	98	1	2012-10-24	28	4	200	8	0.21	1.68	99	1
2012-10-15	76859331	42155012	25	2	177	890	50-90	0	M	0	VD	2	6	complete	0	0200	1	0	0	0		1	2012-10-16	25	3	178	8	0.4	3.2	98	1	2012-10-21	26	1	183	8	0.25	2	98	1	2012-10-28	27	1	190	8	0.21	1.68	98	0
2012-10-28	76872877	43709784	26	6	188	800	10-50	0	M	1	CS	3	6	complete	0	0200	1	0	0	0		1	2012-10-29	27	0	189	8	0.4	3.2	98	0	2012-11-03	27	5	194					0	2012-11-10	28	5	201					1
2012-10-28	76872884	43709784	26	6	188	510	<3	1	M	1	CS	1	3	complete	0	0000	0	1	0	0		1	2012-10-29	27	0	189	9	0.21	1.89	99	0	2012-11-03	27	5	194					1	2012-11-10	28	5	201	8	0.25	2	95	0
2012-11-15	76891948	43600414	25	0	175	720	10-50	0	M	1	CS	0	2	complete	1	0000	0	1	0	0		2	2012-11-16	25	1	176	15	0.4	6	62	1	2012-11-21	25	6	181	12	0.5	6	94	2	2012-11-28	26	6	188	17	0.95	16.15	88	2
2012-11-15	76891955	43600414	25	0	175	590	10-49	0	F	1	CS	6	7	complete	0	0000	0	0	0	0		1	2012-11-16	25	1	176	9	0.23	2.07	97	0	2012-11-21	25	6	181					0	2012-11-28	26	6	188					1
2012-12-05	76913127	43680511	25	4	179	610	3-9	2	F	0	CS	4	7	not done	0	0420	1	0	0	0	ambiguous genitalia	1	2012-12-06	25	5	180	15	0.4	6	94	1	2012-12-11	26	3	185	9	0.21	1.89	95	1	2012-12-18	27	3	192	8	0.27	2.16	91	1
2013-01-05	76948527	33296267	27	6	195	890	10-49	0	M	0	CS	6	8	complete	0	0000	0	0	1	0		1	2013-01-06	28	0	196	11	0.25	2.75	91	1	2013-01-11	28	5	201	9	0.21	1.89	99	0	2013-01-18	29	5	208					0
2013-01-17	76961892	43712610	26	5	187	1110	50-89	0	F	1	VD	2	7	not done	1	0000	0	0	0	0		2	2013-01-18	26	6	188	8	0.21	1.68	99	1	2013-01-23	27	4	193	9	0.21	1.89	99	1	2013-01-30	28	4	200	9	0.21	1.89	98	1
2013-02-11	76986606	70347157	23	6	167	590	10-49	0	F	0	VD	5	5	complete	1	0404	1	0	0	0		1	2013-02-12	24	0	168	7.5	0.21	1.575	100	1	2013-02-17	24	5	173	7.5	0.21	1.575	97	1	2013-02-24	25	5	180	9	0.3	2.7	96	1
2013-03-31	77041195	42688132	23	5	166	640	10-49	0	M	0	VD	4	7	complete	1	0000	0	0	0	0		2	2013-04-01	23	6	167	10	0.3	3	100	2	2013-04-06	24	4	172	5.5	0.3	1.65	98	2	2013-04-13	25	4	179	10	0.35	3.5	98	1
2013-04-27	77073130	44301897	27	6	195	990	10-49	0	F	1	CS	6	7	complete	0	0401	1	0	0	0		1	2013-04-28	28	0	196	8	0.21	1.68	100	0	2013-05-03	28	5	201					1	2013-05-10	29	5	208	8	0.35	2.8	93	1
2013-04-27	77073147	44301897	27	6	195	1000	50-90	0	F	1	CS	7	8	complete	0	0100	1	0	0	0		1	2013-04-28	28	0	196	7.2	0.21	1.512	100	1	2013-05-03	28	5	201	8	0.21	1.68	98	1	2013-05-10	29	5	208	8	0.21	1.68	98	0
2013-05-12	77088435	32670499	24	6	174	800	50	0	M	1	VD	5	7	incomplete	1	0002	1	0	0			1	2013-05-13	25	0	175	9	0.25	2.25	97	2	2013-05-18	25	5	180	8.4	0.32	2.688	97	1	2013-05-25	26	5	187	10	0.3	3	95	1
2013-05-12	77088442	32670499	24	6	174	730	10-50	0	F	1	VD	2	5	incomplete	1	0200	1	0	0	0		1	2013-05-13	25	0	175	8	0.21	1.68	99	1	2013-05-18	25	5	180	7.533	0.25	1.88325	96	1	2013-05-25	26	5	187	9	0.4	3.6	98	1
2013-07-13	77160692	44182995	27	3	192	990	10-49	0	M	1	CS	2	3	incomplete	0	0000	0	0	0	0		0	2013-07-14	27	4	193					0	2013-07-19	28	2	198					1	2013-07-26	29	2	205	8	0.25	2	96	1
2013-07-13	77160700	44182995	27	3	192	880	10-49	0	F	1	CS	3	3	incomplete	0	0000	0	0	0	0		0	2013-07-14	27	4	193					1	2013-07-19	28	2	198	8	0.25	2	97	0	2013-07-26	29	2	205					0
2013-08-16	77197517	44491327	24	0	168	650	10-49	0	M	1	VD	3	5	complete	0	0402	1	0	0	0		2	2013-08-17	24	1	169	7	0.25	1.75	97	1	2013-08-22	24	6	174	9.77	0.21	2.0517	97	1	2013-08-29	25	6	181	12.33	0.45	5.5485	93	1
2013-08-26	77209410	44808785	26	2	184	770	3-9	2	M	1	CS	2	7	not done	0	0000	0	1	0	0	PDA/ASD, TTTS donor	1	2013-08-27	26	3	185	11	0.25	2.75	93	1	2013-09-01	27	1	190	9.81	0.25	2.4525	99	1	2013-09-08	28	1	197	8	0.28	2.24	96	1
2013-09-04	77219114	41716104	25	4	179	790	50	0	M	1	VD	7	8	incomplete	1	0303	1	0	0	0		1	2013-09-05	25	5	180	8	0.21	1.68	97	1	2013-09-10	26	3	185	8	0.21	1.68	99	1	2013-09-17	27	3	192	9	0.3	2.7	86	0
2013-09-05	77221085	44850856	23	6	167	500	3-9	2	F	1	CS	2	4	complete	1	0000	0	0	0	0		2	2013-09-06	24	0	168	7	0.25	1.75	95	1	2013-09-11	24	5	173	9	0.3	2.7	96	2	2013-09-18	25	5	180	10	1	10	89	2
2013-09-05	77221092	44850856	23	6	167	560	10-49	0	F	1	CS	1	3	complete	0	0300	1	0	0	0		2	2013-09-06	24	0	168	9	0.21	1.89	96	1	2013-09-11	24	5	173	8.68	0.65	5.642	90	1	2013-09-18	25	5	180	8	0.3	2.4	96	1
2013-10-21	77265768	44986786	23	4	165	500	10	0	M	1	VD	0	5	complete	0	0000	0	0	0	0	TTTS (F1 polyhydramnios, hydrops(-))	1	2013-10-22	23	5	166	8	0.25	2	96	1	2013-10-27	24	3	171	7	0.3	2.1	99
2013-11-02	77275974	44855611	27	6	195	1780	>97	0	F	1	VD	2	4	complete	1	0000	0	0	0	0	TTTS (F1 Cardiomegaly, MR, TR)	2	2013-11-03	28	0	196	16	0.3	4.8	92	2	2013-11-08	28	5	201	9	0.35	3.15	98	1	2013-11-15	29	5	208	10	0.21	2.1	95	1
2013-11-02	77275981	44855611	27	6	195	670	<3	1	F	1	VD	3	3	complete	0	4404	1	1	0	0	TTTS (F2 SGA, 1A1V)	1	2013-11-03	28	0	196	11	0.21	2.31	97	1	2013-11-08	28	5	201	10	0.21	2.1	99	1	2013-11-15	29	5	208	8	0.25	2	96	2
2013-11-22	77296142	35186722	26	5	187	800	10-49	0	F	0	CS	1	4	incomplete	0	0000	0	0	1	1		1	2013-11-23	26	6	188	9	0.21	1.89	99	2	2013-11-28	27	4	193	11	0.35	3.85	97	1	2013-12-05	28	4	200	10	0.3	3	96	0
2013-12-05	77309187	45126479	26	5	187	950	10-49	0	M	1	CS	1	7	complete	0	0000	0	0	0	0	TTTS F1 polyhydramnios	1	2013-12-06	26	6	188	8.5	0.21	1.785	98	1	2013-12-11	27	4	193	7	0.25	1.75	94	1	2013-12-18	28	4	200	9	0.25	2.25	99	1
2013-12-05	77309194	45126479	26	5	187	670	3-9	2	M	1	CS	3	5	complete	0	0200	1	1	0	0	TTTS F2 oligohydroamnios	1	2013-12-06	26	6	188	8	0.3	2.4	95	1	2013-12-11	27	4	193	10	0.3	3	96	1	2013-12-18	28	4	200	7	0.29	2.03	97	1
2013-12-12	77315548	44874775	27	1	190	680	3-9	2	F	1	CS	2	4	complete	0	0000	0	0	1	0		1	2013-12-13	27	2	191	11	0.21	2.31	95	1	2013-12-18	28	0	196	7	0.21	1.47	98	1	2013-12-25	29	0	203	9	0.25	2.25	97	1
2013-12-12	77315555	44874775	27	1	190	700	<3	1	F	1	CS	2	5	complete	0	0000	0	0	1	0		1	2013-12-13	27	2	191	9	0.21	1.89	97	1	2013-12-18	28	0	196	8	0.21	1.68	100	1	2013-12-25	29	0	203	9	0.4	3.6	90	1
2014-01-28	77361976	45306220	26	6	188	790	10-49	0	M	1	CS	5	8	complete	0	0000	0	1	0	0	TTTS donor	0	2014-01-29	27	0	189					1	2014-02-03	27	5	194	14	0.29	4.06	97	1	2014-02-10	28	5	201	8	0.3	2.4	95	2
2014-01-28	77361983	45306220	26	6	188	1310	>97	0	M	1	CS	3	7	complete	0	0000	0	0	0	0	TTTS recipient	2	2014-01-29	27	0	189	14	0.4	5.6	100	2	2014-02-03	27	5	194	11	0.25	2.75	95	0	2014-02-10	28	5	201					0
2014-03-25	77419039	31758884	26	2	184	1080	10-49	0	M	0	VD	4	6	complete	1	XX00	0	1	0	0	abscence of septum pellucidum, right metatarsal adductus varus	2	2014-03-26	26	3	185	12	0.35	4.2	94	1	2014-03-31	27	1	190	10	0.4	4	98	1	2014-04-07	28	1	197	9	0.35	3.15	94	1
2014-03-30	77424637	45521858	23	2	163	500	10-49	0	F	1	VD	unknown	5	complete	1	0000	0	1	0	0		2	2014-03-31	23	3	164	16	0.7	11.2	89	2	2014-04-05	24	1	169	10	0.6	6	95	2	2014-04-12	25	1	176	9.5	0.6	5.7	97	1
2014-03-31	77425926	45521858	23	3	164	660	50-90	0	M	1	CS	1	5	complete	1	0000	0	0	0	0		1	2014-04-01	23	4	165	6.38	0.25	1.595	95	1	2014-04-06	24	2	170	6.69	0.3	2.007	96	2	2014-04-13	25	2	177	16	0.5	8	91	1
2014-04-16	77445317	45574388	26	6	188	490	<3	1	F	0	CS	2	7	complete	0	0000	0	0	1	0		1	2014-04-17	27	0	189	8	0.32	2.56	97	1	2014-04-22	27	5	194	10	0.3	3	98	2	2014-04-29	28	5	201	13	1	13	85	1
2014-05-01	77462901	45225314	27	2	191	1020	50-90	0	F	1	VD	5	8	complete	1	0301	1	1	0	0	Lt axillary hemangioma	1	2014-05-02	27	3	192	6	0.25	1.5	97	1	2014-05-07	28	1	197	7	0.21	1.47	100	0	2014-05-14	29	1	204					0
2014-05-03	77464767	45225314	27	4	193	1030	50	0	M	1	VD	5	8	complete	1	0302	1	0	0	0		1	2014-05-04	27	5	194	11	0.35	3.85	99	1	2014-05-09	28	3	199	8	0.25	2	97	1	2014-05-16	29	3	206	8	0.25	2	97	1
2014-05-03	77464774	45225314	27	4	193	960	10-49	0	F	1	VD	8	9	complete	1	0000	0	0	0	0		2	2014-05-04	27	5	194	13	0.3	3.9	92	1	2014-05-09	28	3	199	6.5	0.3	1.95	100	1	2014-05-16	29	3	206	9	0.21	1.89	94	1
2014-05-12	77473925	45537055	25	2	177	680	10-49	0	F	1	VD	1	2	complete	1	0330	1	1	0	0		2	2014-05-13	25	3	178	16	0.3	4.8	96	1	2014-05-18	26	1	183	7.52	0.25	1.88	95	2	2014-05-25	27	1	190	15	0.35	5.25	99	2
2014-06-13	77514345	40653820	26	3	185	560	3-9	2	M	0	CS	2	4	complete	0	0304	1	0	1	0		1	2014-06-14	26	4	186	8.5	0.4	3.4	96	1	2014-06-19	27	2	191	9	0.21	1.89	96	1	2014-06-26	28	2	198	8	0.25	2	98	1
2014-06-27	77532103	30439933	27	2	191	1000	50-90	0	M	0	VD	4	7	complete	0	0334	1	1	0	0		2	2014-06-28	27	3	192	19	1	19	85	1	2014-07-03	28	1	197	8	0.21	1.68	94	1	2014-07-10	29	1	204	8	0.3	2.4	96	0
2014-06-30	77533757	45561382	26	4	186	940	50-90	0	M	1	CS	2	3	incomplete	1	0000	0	1	0	0		2	2014-07-01	26	5	187	14	0.5	7	94	2	2014-07-06	27	3	192	10	0.3	3	97	2	2014-07-13	28	3	199	16	0.9	14.4	88	2
2014-06-30	77535645	45839009	24	6	174	870	50-90	0	F	0	VD	1	6	incomplete	0	0000	0	1	0	0		1	2014-07-01	25	0	175	8	0.21	1.68	99	1	2014-07-06	25	5	180	10	0.21	2.1	99	1	2014-07-13	26	5	187	10	0.3	3	98	1
2014-09-29	77637370	43930292	26	3	185	830	50	0	M	0	VD	1	4	complete	1	4402	1	0	0	0		0	2014-09-30	26	4	186					0	2014-10-05	27	2	191					1	2014-10-12	28	2	198	8	0.35	2.8	100	1
2014-10-21	77659945	37711845	23	2	163	440	3-9	2	F	1	VD	1	2	not done	1	0400	1	0	0	1		2	2014-10-22	23	3	164	11	0.35	3.85	99	2	2014-10-27	24	1	169	10	0.25	2.5	96	1	2014-11-03	25	1	176	7	0.25	1.75	97	2
2014-10-21	77659952	37711845	23	2	163	620	50-90	0	F	1	VD	1	5	not done	0	0220	1	0	0	1		2	2014-10-22	23	3	164	14	0.25	3.5	96	2	2014-10-27	24	1	169	7	0.47	3.29	94	1	2014-11-03	25	1	176	7.356	0.75	5.517	89
2014-11-21	77694474	46306355	25	3	178	660	10-49	0	F	0	CS	2	3	incomplete	1	3403	1	0	0	0		2	2014-11-22	25	4	179	11	0.23	2.53	95	1	2014-11-27	26	2	184	10	0.3	3	98	2	2014-12-04	27	2	191	12	0.3	3.6	89	1
2014-12-09	77715131	46391959	27	5	194	590	<3	1	M	0	CS	1	6	incomplete	0	0000	0	0	1	0		1	2014-12-10	27	6	195	6	0.23	1.38	98	1	2014-12-15	28	4	200	9	0.25	2.25	94	1	2014-12-22	29	4	207	6	0.21	1.26	96	1
2014-12-17	77724010	46414100	25	1	176	510	3-9	2	F	0	CS	1	4	incomplete	0	0000	0	0	1	0		1	2014-12-18	25	2	177	7.175	0.21	1.50675	97	1	2014-12-23	26	0	182	7.5	0.23	1.725	95	1	2014-12-30	27	0	189	8.999	0.3	2.6997	98	1
2014-12-20	77727350	44054076	27	1	190	1020	50-90	0	M	1	CS	5	7	incomplete	0	0000	0	0	0	0		0	2014-12-21	27	2	191					1	2014-12-26	28	0	196	8	0.21	1.68	98	1	2015-01-02	29	0	203	8	0.21	1.68	98	0
2014-12-20	77727367	44054076	27	1	190	1020	50-90	0	M	1	CS	5	8	incomplete	0	0000	0	0	0	0		0	2014-12-21	27	2	191					0	2014-12-26	28	0	196					1	2015-01-02	29	0	203	8	0.24	1.92	96	0
2014-12-23	77729938	37828642	25	2	177	800	50-90	0	M	0	CS	4	6	complete	1	4444	1	0	0	0		1	2014-12-24	25	3	178	10	0.33	3.3	96	1	2014-12-29	26	1	183	11	0.4	4.4	95	1	2015-01-05	27	1	190	12	0.45	5.4	91	2
[truncated: 64 more columns]
